# Supplementary material for: Soluble Epoxide Hydrolase Inhibitor t-AUCB Ameliorates Vascular Endothelial Dysfunction by Influencing the NF-κB/miR-155-5p/eNOS/NO/IκB Cycle in Hypertensive Rats
Source: Antioxidants (Basel). 2022 Jul 15;11(7):1372. doi: 10.3390/antiox11071372 (PMC9311992; doi:10.3390/antiox11071372)
Supplement: Supplementary file 1 [file antioxidants-11-01372-s001.zip]

Archive with 1 entries (1 files):
- antioxidants-1769286-supplementary.pdf
